# Supplementary material for: The Relationship between Social Support for Physical Activity and Physical Activity across Nine Years in Adults Aged 60–65 Years at Baseline
Source: Int J Environ Res Public Health. 2023 Mar 3;20(5):4531. doi: 10.3390/ijerph20054531 (PMC10002128; doi:10.3390/ijerph20054531)
Supplement: Supplementary file 1 [file ijerph-20-04531-s001.zip]

Archive with 1 entries (1 files):
- ijerph-2112236-supplementary.pdf
